# Supplementary material for: Trait impulsivity influences behavioural and physiological responses to threat in a virtual environment
Source: Sci Rep. 2024 Apr 25;14:9484. doi: 10.1038/s41598-024-60300-6 (PMC11045749; doi:10.1038/s41598-024-60300-6)
Supplement: Supplementary file 3 — Supplementary Information 3. [file 41598_2024_60300_MOESM3_ESM.csv]

Attention	Motor	Planning	S1S3totime	S4S6totime	S7S9totime	time_accuracy	S1S3blocktime	S4S6blocktime	S7S9blocktime	falls1	falls2	falls3	RR13	RR46	RR79	S1S3_1foot	S4S6_1foot	S7s9_1foot	S1S3_2feet	S4S6_2feet	S7s9_2feet	S1S3SCL	S4S6SCL	S7S9SCL
19	17	33	80.55	37.643	40.796	-28.99	2.73	0.75	0.99	1	6	1	1.33	1.57	1.58	26	23	20	23	18	17	4.024485603	6.521370137	2.698656821
10	12	19	45.186	45.318	26.897	182.60	1.82	1.50	1.72	1	3	0	0.87	1.08	1.50	21	12	19	14	9	11	0.554309819	0.803572652	0.775804462
18	29	37	20.979	29.789	18.182	36.05	0.69	1.07	0.59	0	2	2	1.83	2.78	1.67	10	15	9	12	18	14	0.168791586	-1.440767555	-1.644898041
22	27	33	25.612	19.514	25.285	229.59	0.82	0.34	1.33	1	1	1	3.67	1.28	2.17	15	19	13	16	9	12	-0.468415257	-0.474020928	-0.51644921
20	20	34	47.684	21.086	37.818	73.41	0.79	0.22	0.04	1	3	2	1.08	2.50	0.67	31	18	17	16	9	4	-0.773469164	-0.142700919	-0.255469518
25	22	27	60.143	80.254	41.352	12.25	0.76	0.87	0.44	3	5	2	1.52	2.22	3.11	31	29	16	34	30	20	-0.106594941	1.551900533	1.2553634
15	22	26	54.474	28.255	50.804	-13.53	1.44	0.48	0.49	2	3	1	1.39	4.78	1.73	27	23	22	22	29	17	2.11658998	3.463725632	6.658477294
13	22	23	31.026	38.892	27.122	72.96	1.37	0.37	1.26	0	2	2	1.48	2.83	0.94	27	23	15	16	22	15	-1.934285138	-1.230568976	-2.09394544
15	17	25	20.408	18.03	13.621	7.94	0.61	0.28	0.51	1	2	3	5.11	1.83	3.22	16	10	12	21	14	13	-0.571310582	-0.490037197	1.837705262
12	15	28	47.194	44.559	29.968	-11.72	1.25	0.56	0.87	1	5	0	1.40	1.65	1.39	21	27	24	21	26	13	2.671090058	4.636462188	2.597798901
13	22	22	85.98	66.136	51.221	176.66	1.51	1.73	1.97	2	2	0	1.85	0.61	1.14	38	38	26	28	19	19	-1.077959311	-0.676942567	-0.623271346
17	20	28	124.391	29.184	25.902	-29.48	1.00	0.32	0.59	1	3	1	0.64	1.70	1.11	48	24	16	27	12	9	3.476111916	0.795449213	0.498820971
13	22	27	58.221	28.581	107.122	-193.92	1.02	0.50	3.00	1	3	0	0.54	1.67	1.01	32	20	28	13	14	18	0.054241531	0.452582935	0.029174775
12	25	32	38.862	32.429	59.484	319.23	1.04	0.63	1.66	2	4	1	2.58	1.67	2.04	24	17	24	23	17	21	-0.111820322	0.328019321	1.604227123
16	25	26	61.723	84.588	21.136	0.55	1.31	0.79	0.73	0	3	0	0.54	0.99	2.39	31	56	15	12	30	13	-0.252732843	-0.149912705	-0.107740655
22	29	25	130.547	62.791	49.916	56.75	4.65	0.58	1.62	0	4	3	1.27	0.82	0.56	38	39	24	20	28	18	-4.718980505	-4.696247008	-4.962340714
16	21	25	70.858	88.392	78.345	-57.60	1.05	1.35	1.49	0	3	0	0.45	0.48	0.84	33	44	36	14	15	23	-0.883582924	-0.360702349	0.973597417
12	11	19	63.74	37.304	47.521	1.44	0.59	0.37	2.09	0	2	2	1.80	1.17	1.01	34	19	24	38	12	12	-0.269791767	0.3041808	0.040172978
16	25	29	122.555	101.201	121.988	-165.74	2.90	0.98	1.70	0	4	0	0.68	0.70	0.60	37	57	34	17	33	27	0.270501516	0.047223905	0.132251481
13	14	19	50.086	22.925	23.976	-6.99	0.95	0.21	1.19	2	3	2	1.15	0.67	1.94	25	18	15	15	11	13	-9.524773098	-9.401478389	-9.55510883
23	23	27	89.775	85.414	43.271	241.54	2.04	1.35	1.81	0	3	1	0.65	0.40	1.67	31	38	14	18	19	11	1.383310994	1.027638367	0.45230228
11	18	26	39.919	33.953	60.436	75.69	1.51	0.80	3.30	1	4	1	1.32	1.53	1.78	21	19	18	23	14	14	-0.608447656	-0.33015581	0.62076608
20	17	28	94.23	29.642	62.459	113.67	1.53	1.20	0.97	2	4	0	1.75	0.97	2.25	27	26	31	22	22	24	0.001643359	0.001768397	0.001783786
13	16	33	25.422	20.468	24.092	63.02	0.58	0.26	0.57	3	2	0	1.31	0.89	2.11	19	12	16	15	11	12	-1.700859756	2.263667339	9.658364564
18	20	21	78.803	54.029	82.097	-127.93	2.67	1.75	1.23	2	5	1	1.05	1.00	0.93	26	23	38	20	16	21	-0.284917335	0.29525657	1.356582383
18	23	27	79.026	51.749	89.491	99.73	2.26	0.80	3.34	3	4	1	1.17	3.50	1.08	32	20	27	23	17	20	0.820298687	0.785749972	3.248529705
15	26	29	48.529	43.748	42.618	-44.90	1.29	1.14	2.47	3	3	1	0.73	0.79	0.64	19	17	21	13	9	10	0.33330923	2.950150765	5.947239088
17	21	25	40.765	28.804	53.898	26.53	1.23	0.59	1.66	0	6	2	2.11	2.28	1.54	23	19	28	22	15	20	0.266939944	3.3352534	7.641996194
13	26	31	116.993	105.963	124.293	57.75	2.20	1.34	1.62	1	3	0	0.72	0.86	0.93	38	30	41	25	23	27	3.518598387	2.492743895	2.127404231
14	21	29	45.625	40.148	50.454	-6.23	1.98	0.61	1.27	2	2	3	1.81	1.50	1.89	21	13	23	18	13	22	-0.46567796	1.432296687	2.493506227
14	16	30	69.223	37.627	47.593	55.56	0.82	0.90	1.71	1	4	0	1.73	1.67	0.94	37	26	26	33	17	17	1.735662998	3.634415172	1.213560604
23	22	29	24.29	25.313	19.978	90.42	0.22	0.24	0.21	2	4	1	3.00	3.67	4.58	14	21	17	21	16	22	-0.151628277	1.181105429	2.063421619
12	19	21	40.489	41.91	23.606	-16.01	1.71	0.57	1.58	3	5	1	1.00	1.54	2.17	18	25	14	13	20	11	-0.372902616	0.087435373	1.272531965
15	19	23	55.144	49.157	41.997	-26.30	2.05	0.99	1.53	1	3	1	0.62	1.11	1.00	24	16	21	13	11	13	1.069031791	8.445068198	11.88315652
